# Supplementary material for: The Assembly Process of Free-Living and Particle-Attached Bacterial Communities in Shrimp-Rearing Waters: The Overwhelming Influence of Nutrient Factors Relative to Microalgal Inoculation
Source: Animals (Basel). 2023 Nov 11;13(22):3484. doi: 10.3390/ani13223484 (PMC10668652; doi:10.3390/ani13223484)
Supplement: Supplementary file 1 [file animals-13-03484-s001.zip]

Archive with 1 entries (1 files):
- animals-2646736-supplementary.pdf
